# Supplementary material for: Gut Antibody Deficiency in a Mouse Model of CVID Results in Spontaneous Development of a Gluten-Sensitive Enteropathy
Source: Front Immunol. 2019 Oct 23;10:2484. doi: 10.3389/fimmu.2019.02484 (PMC6820504; doi:10.3389/fimmu.2019.02484)
Supplement: Supplementary Table 2 — Differentially enriched fecal OTUs. [file Table_2.xlsx]

## Sheet: Fecal Community DSFDR
	Classification	Reject	Statistic
484f362cffbe754445394334e80b1a97	k__Bacteria; p__Firmicutes; c__Clostridia; o__Clostridiales; f__Ruminococcaceae; g__; s__	TRUE	-17.9444
11bd305099dce16ecd99f2cb50aa2e40	k__Bacteria; p__Bacteroidetes; c__Bacteroidia; o__Bacteroidales; f__S24-7; g__; s__	TRUE	-16.6778
2eb2fe0471e37d54b5e1c47660220ad6	k__Bacteria; p__Bacteroidetes; c__Bacteroidia; o__Bacteroidales; f__S24-7; g__; s__	TRUE	-16.5722
daae43be6cf06991f62a085ba8bff3b6	k__Bacteria; p__Bacteroidetes; c__Bacteroidia; o__Bacteroidales; f__S24-7; g__; s__	TRUE	-16.0444
27b0bca5c048a9dfade9558dcf685681	k__Bacteria; p__Firmicutes; c__Clostridia; o__Clostridiales; f__; g__; s__	TRUE	-15.675
731f05b0a2cd5a295eed1bf67823ec44	k__Bacteria; p__Firmicutes; c__Clostridia; o__Clostridiales; f__Ruminococcaceae; g__Ruminococcus; s__	TRUE	-14.7778
405600e715167b5f59ca7a6438a970e2	k__Bacteria; p__Firmicutes; c__Clostridia; o__Clostridiales; f__Ruminococcaceae; g__Ruminococcus; s__	TRUE	-14.5667
b9601452981d5393bd6c0ed100a35ff0	k__Bacteria; p__Bacteroidetes; c__Bacteroidia; o__Bacteroidales; f__S24-7; g__; s__	TRUE	-14.0389
41968913d9ca2d9dfd73c99f7947bb01	k__Bacteria; p__Firmicutes; c__Clostridia; o__Clostridiales	TRUE	-13.7222
6aaac37f56d07ffcea4fe9ef1cd00d2f	k__Bacteria; p__Firmicutes; c__Clostridia; o__Clostridiales; f__; g__; s__	TRUE	-13.7222
4066e07db1bae989fd02d771401e3b09	k__Bacteria; p__Firmicutes; c__Clostridia; o__Clostridiales; f__Ruminococcaceae; g__; s__	TRUE	-13.7222
7215e6796de3e835c8879da79b1b708d	k__Bacteria; p__Firmicutes; c__Clostridia; o__Clostridiales; f__Ruminococcaceae; g__; s__	TRUE	-13.7222
69a11f927915e2a3ba1f7b9c84486527	k__Bacteria; p__Proteobacteria; c__Betaproteobacteria; o__Burkholderiales; f__Alcaligenaceae; g__Sutterella; s__	TRUE	-13.7222
a69c0a328e1b282389062478c5d49c3a	k__Bacteria; p__Bacteroidetes; c__Bacteroidia; o__Bacteroidales; f__S24-7; g__; s__	TRUE	-13.6167
9c6688b479e664fa9d070647653e49ed	k__Bacteria; p__Firmicutes; c__Clostridia; o__Clostridiales; f__; g__; s__	TRUE	-12.6667
2b33752353804e5616919765189fded9	k__Bacteria; p__Firmicutes; c__Clostridia; o__Clostridiales; f__Lachnospiraceae; g__; s__	TRUE	-12.6667
0f2a5acc53e55f2c9f0c7409421dc5a0	k__Bacteria; p__Firmicutes; c__Clostridia; o__Clostridiales; f__Ruminococcaceae	TRUE	-12.6667
c220411c349b8a75624ff17ef6fd3923	k__Bacteria; p__Firmicutes; c__Clostridia; o__Clostridiales; f__Lachnospiraceae; g__Roseburia; s__	TRUE	-12.35
cc82a5a0b284dea47583c8afa5a99755	k__Bacteria; p__Firmicutes; c__Clostridia; o__Clostridiales; f__Ruminococcaceae; g__Oscillospira; s__	TRUE	-11.9278
d3d0b6aba6f97f1ba77a412531587a84	k__Bacteria; p__Bacteroidetes; c__Bacteroidia; o__Bacteroidales; f__S24-7; g__; s__	TRUE	-11.1889
6d4ab2107d92228c6751838e7dbbe697	k__Bacteria; p__Firmicutes; c__Clostridia; o__Clostridiales; f__Lachnospiraceae; g__Coprococcus; s__	TRUE	-10.925
f5e65944985d39991cba3fab949a0150	k__Bacteria; p__Firmicutes; c__Clostridia; o__Clostridiales; f__; g__; s__	TRUE	-10.5556
6eaa4126f1149270fce6d316338af7f1	k__Bacteria; p__Firmicutes; c__Clostridia; o__Clostridiales; f__; g__; s__	TRUE	-10.5556
25f537c4856de1617e682de90caba215	k__Bacteria; p__Firmicutes; c__Clostridia; o__Clostridiales; f__Lachnospiraceae; g__; s__	TRUE	-10.5556
91480d7ac14d64784f4ab4c09c88bffe	k__Bacteria; p__Firmicutes; c__Clostridia; o__Clostridiales; f__Lachnospiraceae; g__; s__	TRUE	-10.5556
3e0a5c3c45d702a53a3d2de195e4db33	k__Bacteria; p__Firmicutes; c__Clostridia; o__Clostridiales; f__Ruminococcaceae; g__; s__	TRUE	-10.5556
9a13cbb8e1b12468bf22d6a05aafb0c0	k__Bacteria; p__Bacteroidetes; c__Bacteroidia; o__Bacteroidales; f__Rikenellaceae; g__; s__	TRUE	-10.3972
9e3b0ce9bb690b78f97f20c102089c55	k__Bacteria; p__Firmicutes; c__Clostridia; o__Clostridiales; f__Lachnospiraceae; g__; s__	TRUE	-10.3972
137e6f9d32678d9c9e94393f6ca94e55	k__Bacteria; p__Bacteroidetes; c__Bacteroidia; o__Bacteroidales; f__S24-7; g__; s__	TRUE	-9.81667
208a08b90e13b04d2ef2f584535a2d39	k__Bacteria; p__Deferribacteres; c__Deferribacteres; o__Deferribacterales; f__Deferribacteraceae; g__Mucispirillum; s__schaedleri	TRUE	-9.5
5284495840f983847ec0d0b741a9a471	k__Bacteria; p__Firmicutes; c__Clostridia; o__Clostridiales	TRUE	-9.5
6c921e3ae0af506f54295d074ca071bc	k__Bacteria; p__Firmicutes; c__Clostridia; o__Clostridiales	TRUE	-9.5
e067beeaad3ae7f401b782ffbaafaf51	k__Bacteria; p__Tenericutes; c__Mollicutes; o__RF39; f__; g__; s__	TRUE	-9.5
df0e3d38eec730326754d8c17a8b8efe	k__Bacteria; p__Firmicutes; c__Bacilli; o__Turicibacterales; f__Turicibacteraceae; g__Turicibacter; s__	TRUE	-9.39444
ecb3759e804e8c86d9fb0de817207fe9	k__Bacteria; p__Firmicutes; c__Clostridia; o__Clostridiales; f__Ruminococcaceae; g__Oscillospira; s__	TRUE	-8.97222
0fde62806e4413be1846e836dba2c786	k__Bacteria; p__Firmicutes; c__Clostridia; o__Clostridiales; f__; g__; s__	TRUE	-8.81389
e24e7b9b383a4e46a7761d21ddd703aa	k__Bacteria; p__Firmicutes; c__Clostridia; o__Clostridiales; f__; g__; s__	TRUE	-8.65556
cb1abf418422e26cfb437c2a36fa1ee9	k__Bacteria; p__Bacteroidetes; c__Bacteroidia; o__Bacteroidales; f__S24-7; g__; s__	TRUE	-8.44444
b539fc5b8526efb37342c72b3766b72f	k__Bacteria; p__Firmicutes; c__Clostridia; o__Clostridiales; f__Lachnospiraceae; g__Dorea; s__	TRUE	-8.44444
1d1ef4cfd93e4312369311b3053b9acd	k__Bacteria; p__Firmicutes; c__Clostridia; o__Clostridiales; f__Ruminococcaceae; g__; s__	TRUE	-8.44444
b472c8e4f9b5ee3ae9ec84a3a7c4e63b	k__Bacteria; p__Firmicutes; c__Clostridia; o__Clostridiales; f__Ruminococcaceae; g__Oscillospira; s__	TRUE	-8.44444
86555947ddfc576c1bb9c42deb3998df	k__Bacteria; p__Firmicutes; c__Clostridia; o__Clostridiales; f__Ruminococcaceae; g__Oscillospira; s__	TRUE	-8.44444
a9b24370bdb02a8ee91855de7b8b2813	k__Bacteria; p__Actinobacteria; c__Actinobacteria; o__Bifidobacteriales; f__Bifidobacteriaceae; g__Bifidobacterium; s__pseudolongum	TRUE	-8.33889
0e72f4c11807e087591bea6763e5c0e8	k__Bacteria; p__Firmicutes; c__Clostridia; o__Clostridiales; f__Lachnospiraceae; g__; s__	TRUE	-8.075
1e497e1ac49d920ea0cdd51644f96fcf	k__Bacteria; p__Firmicutes; c__Clostridia; o__Clostridiales; f__; g__; s__	TRUE	-7.91667
b310236a69032ef47e5c274f5256115a	k__Bacteria; p__Firmicutes; c__Clostridia; o__Clostridiales; f__Lachnospiraceae	TRUE	-7.81111
f9c752d5c510e07c457e029af2d6d31b	k__Bacteria; p__Firmicutes; c__Clostridia; o__Clostridiales; f__Lachnospiraceae	TRUE	-7.65278
d57069882681f1890c1a60e8a00a0df2	k__Bacteria; p__Firmicutes; c__Clostridia; o__Clostridiales; f__; g__; s__	TRUE	-7.38889
4eb53a520f214f1caa432f16967223c8	k__Bacteria; p__Firmicutes; c__Clostridia; o__Clostridiales; f__Lachnospiraceae; g__Coprococcus; s__	TRUE	-7.38889
98063b5163ea2e630cf0c0c474fab37a	k__Bacteria; p__Firmicutes; c__Clostridia; o__Clostridiales; f__Ruminococcaceae	TRUE	-7.38889
37a0a427f45ea3b8299b4a41c10d02e6	k__Bacteria; p__Firmicutes; c__Clostridia; o__Clostridiales; f__; g__; s__	TRUE	-6.33333
3dfaa3fabdf04711351c97af550d2921	k__Bacteria; p__Firmicutes; c__Clostridia; o__Clostridiales; f__; g__; s__	TRUE	-6.33333
83db0ce4368f169ef71342064440d682	k__Bacteria; p__Firmicutes; c__Clostridia; o__Clostridiales; f__; g__; s__	TRUE	-6.33333
5f3d00d14c041d84bcdb3d126ce24330	k__Bacteria; p__Firmicutes; c__Clostridia; o__Clostridiales; f__; g__; s__	TRUE	-6.33333
3c01540f689ab74dc5d2346cebc1f09c	k__Bacteria; p__Firmicutes; c__Clostridia; o__Clostridiales; f__; g__; s__	TRUE	-6.33333
c3e8496b70f7341450e298f29c5fa4e5	k__Bacteria; p__Firmicutes; c__Clostridia; o__Clostridiales; f__Lachnospiraceae	TRUE	-6.33333
139e7fb7059deb651146040db22570fd	k__Bacteria; p__Firmicutes; c__Clostridia; o__Clostridiales; f__; g__; s__	TRUE	-5.7
00dbcec69924cc7694d15fa0e7d8ad8c	k__Bacteria; p__Firmicutes; c__Clostridia; o__Clostridiales; f__Ruminococcaceae; g__Oscillospira; s__	TRUE	-5.7
094c132fd3b4f8857c5be0e399825b93	k__Bacteria; p__Bacteroidetes; c__Bacteroidia; o__Bacteroidales; f__S24-7; g__; s__	TRUE	-5.27778
4cc5231ea86506b08cdeebfec868214f	k__Bacteria; p__Firmicutes; c__Clostridia; o__Clostridiales; f__; g__; s__	TRUE	-5.27778
ce0fd2cf90c42ae9233134dfbd75a46b	k__Bacteria; p__Firmicutes; c__Clostridia; o__Clostridiales; f__; g__; s__	TRUE	-5.27778
f2b1c96f84a19dbadf98ad450192b48f	k__Bacteria; p__Firmicutes; c__Clostridia; o__Clostridiales; f__; g__; s__	TRUE	-5.27778
c7205100c08de2585db74f670a36edf9	k__Bacteria; p__Firmicutes; c__Clostridia; o__Clostridiales; f__; g__; s__	TRUE	-5.27778
11401ee29264e6f60b65371a2601cd07	k__Bacteria; p__Firmicutes; c__Clostridia; o__Clostridiales; f__Peptococcaceae; g__rc4-4; s__	TRUE	-5.27778
3817a5e8703bc8dc602143f428296efd	k__Bacteria; p__Firmicutes; c__Clostridia; o__Clostridiales; f__Ruminococcaceae; g__Oscillospira; s__	TRUE	-5.27778
77d94f31138067f7d9e3563420713fc6	k__Bacteria; p__Tenericutes; c__Mollicutes; o__RF39; f__; g__; s__	TRUE	-5.27778
870360668c3977200e9e3c9e18f79721	k__Bacteria; p__Firmicutes; c__Clostridia; o__Clostridiales; f__; g__; s__	TRUE	5.7
ed00fb3691748ed4cae9230b19be54c8	k__Bacteria; p__Actinobacteria; c__Coriobacteriia; o__Coriobacteriales; f__Coriobacteriaceae; g__Adlercreutzia; s__	TRUE	6.22778
9cf3ece63fb5e5d8a14a81d6ec6f2b7b	k__Bacteria; p__Firmicutes; c__Clostridia; o__Clostridiales; f__Clostridiaceae; g__Candidatus Arthromitus; s__	TRUE	6.65
6536a7bc84c95500ef05185628c9f407	k__Bacteria; p__Firmicutes; c__Clostridia; o__Clostridiales; f__Lachnospiraceae	TRUE	6.65
ddb4dac009841c724d01963915728bcf	k__Bacteria; p__Firmicutes; c__Clostridia; o__Clostridiales; f__Lachnospiraceae	TRUE	6.65
c8738b09261f9ea1f3414e16667fac02	k__Bacteria; p__Firmicutes; c__Clostridia; o__Clostridiales; f__Lachnospiraceae; g__; s__	TRUE	6.65
3562d3a0374b9f2ed190c1a7aa7dedb7	k__Bacteria; p__Firmicutes; c__Clostridia; o__Clostridiales; f__Lachnospiraceae; g__[Ruminococcus]; s__gnavus	TRUE	6.96667
6116fd7dc95407952dfa6a8cad835556	k__Bacteria; p__Firmicutes; c__Erysipelotrichi; o__Erysipelotrichales; f__Erysipelotrichaceae; g__Coprobacillus; s__	TRUE	7.54722
91a093473cad95da81d9ebb47d5ef0c5	k__Bacteria; p__Firmicutes; c__Clostridia; o__Clostridiales; f__; g__; s__	TRUE	7.6
ea4510a10f5c6a8339f7a26eaefbad39	k__Bacteria; p__Firmicutes; c__Clostridia; o__Clostridiales; f__Lachnospiraceae	TRUE	7.6
84977ba94188c5d008f9861e3e14d0a5	k__Bacteria; p__Firmicutes; c__Clostridia; o__Clostridiales; f__Lachnospiraceae	TRUE	7.6
d2d480b667c0d25176b7ad8e933c0ae7	k__Bacteria; p__Firmicutes; c__Erysipelotrichi; o__Erysipelotrichales; f__Erysipelotrichaceae; g__; s__	TRUE	7.6
3607599c1aab4789914bb85aa5387ec7	k__Bacteria; p__Tenericutes; c__Mollicutes; o__RF39; f__; g__; s__	TRUE	7.6
47b8d25d69123bc50b9dfd2732d33435	k__Bacteria; p__Bacteroidetes; c__Bacteroidia; o__Bacteroidales; f__Bacteroidaceae; g__Bacteroides; s__acidifaciens	TRUE	8.55
591e0bc14cb4e16f197d218b3021a5d2	k__Bacteria; p__Firmicutes; c__Clostridia; o__Clostridiales; f__; g__; s__	TRUE	8.55
4afbf45f017f69e11e9987ce9b6181c6	k__Bacteria; p__Firmicutes; c__Clostridia; o__Clostridiales; f__; g__; s__	TRUE	8.55
50c77a7d7927650d7b1a093e9d2c62de	k__Bacteria; p__Firmicutes; c__Clostridia; o__Clostridiales; f__; g__; s__	TRUE	8.55
54d51ed7cab9675bab2ed4f9f471c484	k__Bacteria; p__Firmicutes; c__Clostridia; o__Clostridiales; f__Lachnospiraceae; g__; s__	TRUE	8.55
851bd80d021dcf4e9f3f11e95310927c	k__Bacteria; p__Firmicutes; c__Clostridia; o__Clostridiales; f__Ruminococcaceae; g__Oscillospira; s__	TRUE	8.76111
35f3ce6a0ee2829e6ccb193be3c4338b	k__Bacteria; p__Tenericutes; c__Mollicutes; o__Anaeroplasmatales; f__Anaeroplasmataceae; g__Anaeroplasma; s__	TRUE	8.91944
b9de16cd785e84d491d972888c61088c	k__Bacteria; p__Firmicutes; c__Clostridia; o__Clostridiales	TRUE	8.97222
5858157a5f3c4bdbc235927eae7ff303	k__Bacteria; p__Bacteroidetes; c__Bacteroidia; o__Bacteroidales; f__S24-7; g__; s__	TRUE	9.07778
2cf0267a31dc6f1b8ee65c913b8f6e4d	k__Bacteria; p__Firmicutes; c__Clostridia; o__Clostridiales; f__; g__; s__	TRUE	9.28889
924ab5cb47309a83e71d60320378d194	k__Bacteria; p__Firmicutes; c__Clostridia; o__Clostridiales; f__Ruminococcaceae; g__Oscillospira; s__	TRUE	9.39444
e4597f1dce864c29882fa64f616d1a6c	k__Bacteria; p__Bacteroidetes; c__Bacteroidia; o__Bacteroidales; f__S24-7; g__; s__	TRUE	9.5
44133ba0a919858947f24b2d9559dff6	k__Bacteria; p__Firmicutes; c__Clostridia; o__Clostridiales; f__; g__; s__	TRUE	9.5
f2af8f45fa821799d1226a791db95016	k__Bacteria; p__Firmicutes; c__Clostridia; o__Clostridiales; f__; g__; s__	TRUE	9.5
bf5f9d8270688749d52cb3dfea76b096	k__Bacteria; p__Firmicutes; c__Clostridia; o__Clostridiales; f__Lachnospiraceae	TRUE	9.5
62669fe8cbcac323242a062e3c6a3386	k__Bacteria; p__Firmicutes; c__Clostridia; o__Clostridiales; f__Lachnospiraceae; g__; s__	TRUE	9.5
b664aba9c5e0e5cc58a311f8ff3d8b0c	k__Bacteria; p__Firmicutes; c__Clostridia; o__Clostridiales; f__Peptococcaceae; g__; s__	TRUE	9.5
08a568a23077f42668f7b4b5e0ce437e	k__Bacteria; p__Bacteroidetes; c__Bacteroidia; o__Bacteroidales; f__S24-7; g__; s__	TRUE	10.0278
e04cb8c96d35fee0e181a15fc4511d0c	k__Bacteria; p__Firmicutes; c__Clostridia; o__Clostridiales; f__Lachnospiraceae; g__; s__	TRUE	10.2389
7d02f99e2ea00512b055a4e70f84c18b	k__Bacteria; p__Bacteroidetes; c__Bacteroidia; o__Bacteroidales; f__[Odoribacteraceae]; g__Odoribacter; s__	TRUE	10.45
b72909635060381035aa822951ccee03	k__Bacteria; p__Firmicutes; c__Clostridia; o__Clostridiales; f__; g__; s__	TRUE	10.45
975aa5c886989b5d915be8945a42cb54	k__Bacteria; p__Firmicutes; c__Clostridia; o__Clostridiales; f__Lachnospiraceae; g__; s__	TRUE	10.45
c674c60be5fdee49a7f9a7400628516b	k__Bacteria; p__Firmicutes; c__Clostridia; o__Clostridiales; f__Ruminococcaceae; g__; s__	TRUE	10.45
c803726dac1aad6846d209e915cea275	k__Bacteria; p__Firmicutes; c__Clostridia; o__Clostridiales; f__Ruminococcaceae; g__Oscillospira; s__	TRUE	10.45
924668f542df9de35c2226e4a6cf09bd	k__Bacteria; p__Firmicutes; c__Clostridia; o__Clostridiales; f__Lachnospiraceae	TRUE	10.7139
898eb92ef2d1ef893f7d0c383527b44d	k__Bacteria; p__Firmicutes; c__Clostridia; o__Clostridiales; f__Lachnospiraceae; g__[Ruminococcus]; s__gnavus	TRUE	10.7139
bf7348b2028d96bee8686238f2bc5aa2	k__Bacteria; p__Bacteroidetes; c__Bacteroidia; o__Bacteroidales; f__; g__; s__	TRUE	10.7667
b3b9843bbbe0fbf712a588255088fd4c	k__Bacteria; p__Firmicutes; c__Clostridia; o__Clostridiales; f__Lachnospiraceae; g__Dorea; s__	TRUE	11.0833
28f40d53329712ce4db640453b55ec03	k__Bacteria; p__Firmicutes; c__Clostridia; o__Clostridiales; f__; g__; s__	TRUE	11.4
667e2095050a61e299876d8b5b13a0fc	k__Bacteria; p__Firmicutes; c__Clostridia; o__Clostridiales; f__Ruminococcaceae; g__; s__	TRUE	11.4
7aed90fb085e16c3c98bfa68130096d0	k__Bacteria; p__Firmicutes; c__Clostridia; o__Clostridiales; f__Ruminococcaceae; g__; s__	TRUE	11.4
3cec387e3e89982bf989b857f7c296d1	k__Bacteria; p__Firmicutes; c__Clostridia; o__Clostridiales; f__Lachnospiraceae	TRUE	11.6111
5999c79b4a0c61c19a9cf4cc497f1514	k__Bacteria; p__Firmicutes; c__Clostridia; o__Clostridiales	TRUE	12.1389
350fb0a153502ce2dd4fa0cf051d3fbb	k__Bacteria; p__Bacteroidetes; c__Bacteroidia; o__Bacteroidales; f__S24-7; g__; s__	TRUE	12.35
65d43491988bfe557da4d86a5ba25dae	k__Bacteria; p__Firmicutes; c__Bacilli; o__Bacillales; f__Staphylococcaceae; g__Staphylococcus	TRUE	12.35
ee92daa238d9b91f85aef29b32ee15c0	k__Bacteria; p__Firmicutes; c__Clostridia; o__Clostridiales; f__Ruminococcaceae; g__; s__	TRUE	12.35
1b8b05450295587f422ed8aa31156202	k__Bacteria; p__Proteobacteria; c__Alphaproteobacteria; o__RF32; f__; g__; s__	TRUE	12.35
c5aad5ebe154556c8422b669638c0745	k__Bacteria; p__Firmicutes; c__Clostridia; o__Clostridiales; f__Ruminococcaceae; g__Oscillospira; s__	TRUE	13.2472
ad235b65ccb597f05a96b06c0ad90eee	k__Bacteria; p__Bacteroidetes; c__Bacteroidia; o__Bacteroidales; f__Rikenellaceae; g__; s__	TRUE	13.3
36d9f553b6f26520e7a6f8671cdde1f5	k__Bacteria; p__Firmicutes; c__Clostridia; o__Clostridiales; f__; g__; s__	TRUE	13.3
fcc58885c1a8654bf710ef3670e09067	k__Bacteria; p__Firmicutes; c__Clostridia; o__Clostridiales; f__; g__; s__	TRUE	13.3
1970af775bfecdd2ca50180b69989ee0	k__Bacteria; p__Firmicutes; c__Clostridia; o__Clostridiales; f__Lachnospiraceae; g__Coprococcus; s__	TRUE	13.3
d06a285ea63bd5cc53a4b0e46d0cdd72	k__Bacteria; p__Firmicutes; c__Clostridia; o__Clostridiales; f__Ruminococcaceae; g__Oscillospira; s__	TRUE	13.3
303a7154d796227f169b54201738c2ac	k__Bacteria; p__Firmicutes; c__Clostridia; o__Clostridiales; f__Ruminococcaceae; g__Ruminococcus; s__	TRUE	13.3
389baca2895da43bd2e159efb7e006fe	k__Bacteria; p__Firmicutes; c__Clostridia; o__Clostridiales; f__Lachnospiraceae; g__; s__	TRUE	14.25
01b2feeacd8a67179dab156bd6c90798	k__Bacteria; p__Bacteroidetes; c__Bacteroidia; o__Bacteroidales; f__S24-7; g__; s__	TRUE	16.15
960aceada5d86b21b6f3c6a38d14822d	k__Bacteria; p__Bacteroidetes; c__Bacteroidia; o__Bacteroidales; f__S24-7; g__; s__	TRUE	16.15
7712366f5c76f58cb61bec338e9e4e30	k__Bacteria; p__Firmicutes; c__Clostridia; o__Clostridiales; f__Ruminococcaceae; g__; s__	TRUE	16.15
2c545231aacaf1d8c6b3f8f8930d4363	k__Bacteria; p__Proteobacteria; c__Deltaproteobacteria; o__Desulfovibrionales; f__Desulfovibrionaceae; g__Bilophila; s__	TRUE	16.15
bc9e113079c7849f78dc82597208e15e	k__Bacteria; p__Bacteroidetes; c__Bacteroidia; o__Bacteroidales; f__S24-7; g__; s__	TRUE	17.1
234166274fbb22e38900a26eb84ece58	k__Bacteria; p__Bacteroidetes; c__Bacteroidia; o__Bacteroidales; f__S24-7; g__; s__	TRUE	17.1
d084b32d5ad7ee012fef1f2de8889355	k__Bacteria; p__Firmicutes; c__Clostridia; o__Clostridiales; f__Lachnospiraceae; g__Anaerostipes; s__	TRUE	18.05
54a43d2113c13203e813d22b17f3f370	k__Bacteria; p__Bacteroidetes; c__Bacteroidia; o__Bacteroidales; f__[Odoribacteraceae]; g__Odoribacter; s__	TRUE	19
e4ef1c7b616eb842c0ff7a327e83bd76	k__Bacteria; p__Bacteroidetes; c__Bacteroidia; o__Bacteroidales; f__Porphyromonadaceae; g__Parabacteroides	TRUE	19
2255c4f0f1d9b88ecdf914665b573ce4	k__Bacteria; p__Bacteroidetes; c__Bacteroidia; o__Bacteroidales; f__Rikenellaceae; g__; s__	TRUE	19
1eeda6a9e8ebf5b66a6506ec39ce3f2a	k__Bacteria; p__Bacteroidetes; c__Bacteroidia; o__Bacteroidales; f__Rikenellaceae; g__; s__	TRUE	19
eb1d7f519ae360e6e68a2f1520785e5e	k__Bacteria; p__Bacteroidetes; c__Bacteroidia; o__Bacteroidales; f__Rikenellaceae; g__Alistipes; s__indistinctus	TRUE	19
1f3fd62411d77829787c03e7d1e3dabf	k__Bacteria; p__Bacteroidetes; c__Bacteroidia; o__Bacteroidales; f__S24-7; g__; s__	TRUE	19
39f1b510d3d0f5a6d28609e5a26641a9	k__Bacteria; p__Bacteroidetes; c__Bacteroidia; o__Bacteroidales; f__S24-7; g__; s__	TRUE	19
7421a0056850e30172e2c541c9215c11	k__Bacteria; p__Proteobacteria; c__Betaproteobacteria; o__Burkholderiales; f__Alcaligenaceae; g__Sutterella; s__	TRUE	19
