# Supplementary material for: Gut Antibody Deficiency in a Mouse Model of CVID Results in Spontaneous Development of a Gluten-Sensitive Enteropathy
Source: Front Immunol. 2019 Oct 23;10:2484. doi: 10.3389/fimmu.2019.02484 (PMC6820504; doi:10.3389/fimmu.2019.02484)
Supplement: Supplementary Table 4 — Differentially enriched ileal transcripts. [file Table_4.xlsx]

## Sheet: Ileum RNAseq Genes Differential
gene name	Log2 fold change	F-stat	p-value	FDR-adjusted p-value
Igkv8-34	-1.47186	19.2992	0.000298071	0.115826
Gm10639	-2.04822	20.9854	0.000335903	0.123225
Ighv8-5	1.16599	25.4703	3.94e-05	0.0268666
Igkv7-33	0.318995	40.5004	1.11e-05	0.0100638
1700057G04Rik	-0.370369	47.8875	1.19e-06	0.00222641
Ighv7-1	0.454842	37.2769	2.91e-06	0.00449182
Oas2	3.40041	23.2498	6.93e-05	0.0413151
Ighv1-7	1.46494	16.0032	0.000737107	0.187708
Igkv8-24	3.24796	18.0034	0.000297063	0.115826
Cyp2d40	6.07173	22.1787	9.19e-05	0.0487028
Ighv6-3	1.92735	30.3096	1.26e-05	0.0104982
Ighg1	1.6114	17.2714	0.000514873	0.15393
Ifi44	4.01108	15.4382	0.000652446	0.173739
AC122840.2 (Akr1c14)	-0.965777	17.1394	0.000384823	0.131291
Spsb4	1.14661	25.79	3.64e-05	0.0254893
Cyp1a1	1.62072	35.4864	4.17e-06	0.00541071
Dbp	4.93606	34.9691	4.64e-06	0.00565539
Apol9b	6.12266	24.8213	4.64e-05	0.0300296
Igkv8-27	1.3375	16.5353	0.000462843	0.146316
Iglv2	0.523536	31.6136	9.44e-06	0.00914586
Ifit3	4.86239	16.7766	0.000429782	0.13969
Oas3	4.70942	16.8868	0.00041554	0.137967
1700016C15Rik	-0.819193	16.1815	0.000516437	0.15393
Rsad2	4.4242	16.0928	0.000530908	0.15591
Ddx60	5.21692	18.4419	0.000261083	0.106172
Defb37	0.795595	44.0791	6.83e-06	0.00731039
Trim30a	4.46803	15.6282	0.000614301	0.166972
Aadac	8.7209	33.9484	5.73e-06	0.00667929
Dhx58	4.0438	16.6659	0.000444611	0.143091
Rtp4	4.56565	17.7441	0.000320854	0.119374
Nr1d1	6.24733	51.3349	2.41e-07	0.00066638
Cxcl11	0.857152	23.7792	6.04e-05	0.0372968
Irf7	7.06721	24.4447	5.1e-05	0.0326205
Cpn1	7.68903	22.8834	7.63e-05	0.0433709
Slc5a4a	1.59768	16.5039	0.000638681	0.171818
Rdh7	9.63103	33.5417	6.24e-06	0.00696609
Cyp2d26	9.1548	52.9137	1.88e-07	0.000616881
Cdkl1	0.331038	19.1423	0.000213075	0.0894217
Lpar3	0.87657	15.4583	0.000648276	0.17351
Ifi27l2b	6.52203	15.1339	0.000719007	0.184894
Adra1a	1.57868	21.3109	0.000116142	0.0568444
Abcc2	8.68236	15.1609	0.000712807	0.184894
Reg4	7.3886	26.0558	3.41e-05	0.0242025
Tef	6.33453	27.8575	2.22e-05	0.0170898
Slc25a45	4.71437	64.478	3.51e-08	0.000167575
Nr1d2	6.18041	58.6102	7.99e-08	0.000329578
Gal3st2b	1.6857	16.7171	0.000601269	0.165826
Lin7a	3.64474	17.4356	0.000351899	0.12558
Hoga1	6.49206	19.8586	0.000173741	0.0765908
4930556M19Rik	2.29415	19.515	0.00019152	0.0830327
Trdmt1	2.59161	21.3359	0.000115354	0.0568444
Acox2	6.80018	20.3759	0.000150275	0.0685501
Ugt2b5	9.38288	24.9649	4.47e-05	0.0300296
Cyp4b1	4.61847	30.4977	1.21e-05	0.0102274
Dusp12	3.41872	34.3146	5.31e-06	0.00632824
Plscr1	6.25027	42.9529	9.98e-07	0.00201393
Plod2	2.68426	15.7438	0.00059229	0.165271
Gm5485	4.10862	29.3564	1.56e-05	0.0128236
Bmp1	6.54902	30.6788	1.16e-05	0.0101063
Trpm6	4.45874	15.9385	0.000557153	0.159714
Tns4	5.52928	21.853	0.000100293	0.0517079
Maob	7.4405	16.0499	0.000538058	0.156811
Ank3	5.59319	17.1891	0.000379067	0.130826
Fhl1	5.75357	42.2068	1.14e-06	0.00222006
Nceh1	5.31933	17.6123	0.000333736	0.123225
Zfp213	2.01752	16.4385	0.00047688	0.147157
Tppp	5.12254	17.5451	0.000340523	0.123734
Alpi	6.86722	15.7779	0.000585976	0.165267
Tagap1	2.82223	21.0419	0.000125006	0.0596152
Fahd1	6.01862	16.2564	0.00050454	0.152113
Tph1	2.29975	18.1393	0.000405881	0.135803
Hagh	7.61857	14.9441	0.000764255	0.19275
Serpina1b	11.7575	22.9143	7.57e-05	0.0433709
Hsd17b13	8.06949	24.8214	4.64e-05	0.0300296
Tnfrsf21	4.35388	15.5372	0.000632257	0.170967
Retreg1	6.39574	26.62	2.98e-05	0.0222955
Neu1	7.10911	21.6028	0.000107296	0.0546468
Plscr4	2.65338	15.683	0.000603764	0.165826
Maoa	8.28528	26.0588	3.41e-05	0.0242025
Als2	6.34297	16.8316	0.000422612	0.13912
Tfpi2	5.89126	28.2752	2.01e-05	0.0157258
Erlin1	6.44445	33.335	6.52e-06	0.00712557
Plekha1	5.5761	24.8264	4.63e-05	0.0300296
Scin	7.14984	15.1132	0.000723787	0.185215
Thnsl1	2.74024	15.2228	0.000698834	0.182389
Rsph3a	2.45962	16.0862	0.000531995	0.15591
Cipc	5.63122	33.7184	6.01e-06	0.00685737
Entpd5	7.94706	20.2656	0.000154971	0.0694842
Cry2	4.695	15.0108	0.000748007	0.189564
Epha1	5.83498	31.549	9.58e-06	0.00914586
Acsm3	5.7753	27.7953	2.25e-05	0.0170909
Guca2a	7.59148	22.5142	8.41e-05	0.0459395
Rai14	5.34632	28.4164	1.94e-05	0.0156844
Tmem219	4.00405	30.6991	1.16e-05	0.0101063
Slc30a4	6.48229	21.4091	0.00011308	0.0564956
Serinc5	6.01119	25.5808	3.84e-05	0.0264856
Chgb	5.36543	17.5306	0.000342008	0.123734
Plekha8	5.60359	16.8184	0.000424317	0.13912
Shisa2	3.27963	15.2665	0.00068913	0.181664
Ano10	5.4281	20.9045	0.000129813	0.0613501
Mcoln1	5.13485	16.7645	0.000431379	0.13969
Pgm2	7.17048	15.988	0.000548571	0.158992
Neo1	6.01154	18.2369	0.000277274	0.110193
Fpgs	6.69785	15.8292	0.000576584	0.163497
Ncoa4	6.36234	18.3621	0.000267259	0.107024
Jpt1	6.63617	16.4953	0.000468577	0.146316
Gusb	5.369	18.4676	0.000259123	0.106172
Smad1	5.1618	18.0681	0.00029143	0.114948
Eif2s2	7.29962	15.1369	0.000718323	0.184894
Etv3	5.58722	17.8129	0.000314341	0.118621
Frrs1	5.55975	21.4158	0.000112874	0.0564956
Gsr	7.09915	17.3913	0.000356621	0.125635
Ckap4	4.1497	15.7607	0.000589151	0.165271
Rilpl2	3.76103	16.5243	0.000464416	0.146316
Rnaset2a	4.22783	22.119	9.34e-05	0.0489908
Tgm2	7.11639	15.6848	0.000603424	0.165826
Irf8	6.08783	14.7708	0.000808292	0.200238
Smpdl3a	6.54197	31.4954	9.69e-06	0.00914586
Tmem50b	5.12688	19.423	0.000196613	0.0844616
AU020206	3.9139	17.3893	0.000356843	0.125635
Irf1	6.71588	23.0003	7.4e-05	0.0433709
Ift22	3.27426	31.4621	9.76e-06	0.00914586
Psmb8	5.50162	20.2817	0.000154276	0.0694842
Unc5cl	3.98899	20.678	0.000138183	0.0647226
Lyn	5.46157	91.4839	1.47e-09	1.92e-05
Slc28a3	3.00917	16.5214	0.000464826	0.146316
Tnfsf13b	2.47841	19.7226	0.000180555	0.078931
Tnfsf13	1.05047	16.452	0.000474886	0.147157
Tmem181b-ps	2.54577	22.8129	7.77e-05	0.0433709
Pigr	11.0796	36.2573	3.57e-06	0.00492465
Dynlt1b	2.38008	46.8582	5.04e-07	0.00125937
H2-Q7	6.03057	24.2654	5.34e-05	0.0337287
Ccl28	4.99792	57.7123	9.11e-08	0.000341179
Mptx2	7.60887	20.538	0.000143649	0.0661025
Upp1	6.90768	16.5026	0.000467525	0.146316
Tcrg-C1	1.18186	22.8121	7.77e-05	0.0433709
Smpdl3b	3.27183	17.0379	0.000396859	0.134315
Tagap	1.33249	15.3931	0.000661873	0.17536
Gm1965	1.01746	17.4838	0.000485484	0.148936
Itgam	4.11189	38.887	2.13e-06	0.00348702
Nfil3	4.91217	31.9698	8.74e-06	0.00881601
Myl7	1.36435	17.1342	0.000385423	0.131291
Gpr55	2.23782	22.2577	9e-05	0.0481752
Cd3g	2.08629	16.9595	0.000406433	0.135803
2210407C18Rik	4.45925	43.0148	9.87e-07	0.00201393
Gbp8	3.03138	14.8946	0.000776568	0.19399
Reg3b	11.8701	30.6239	1.18e-05	0.0101063
Cfi	8.96144	24.2139	5.41e-05	0.0337668
Cd7	2.04955	20.5821	0.000141902	0.0658763
Itgae	2.94093	35.4174	4.23e-06	0.00541071
H2-Eb1	7.05498	35.1712	4.45e-06	0.00555469
Reg3g	10.8827	44.1636	8.04e-07	0.00183418
B3gnt7	4.32329	40.538	1.56e-06	0.00281312
Pla2g5	2.36469	74.3563	9.93e-09	7.44e-05
Ciita	3.77831	36.3643	3.49e-06	0.00492465
Cd8a	2.48464	17.3627	0.000359705	0.125799
H2-Ab1	7.69278	54.5209	1.47e-07	0.000513401
Cd6	1.28522	15.6289	0.000614168	0.166972
Tcrg-C2	1.49677	18.3906	0.000265035	0.10695
H2-DMa	4.67022	77.0097	7.23e-09	6.32e-05
Zc3h12a	4.68347	44.8524	7.12e-07	0.00169875
H2-Aa	7.60131	48.6635	3.72e-07	0.000976998
Nfkbiz	5.20316	78.1524	6.32e-09	6.32e-05
Grm4	0.406264	19.1821	0.000307369	0.11726
Cd74	9.12668	52.2909	2.07e-07	0.000617518
Prss27	1.93726	34.8796	1e-05	0.00921211
Cd5	0.329961	18.9794	0.000223314	0.0929748
Cxcl5	-0.84509	16.1179	0.00052677	0.15591
Ighv1-26	4.01348	21.283	0.000117029	0.0568444
Gml	-0.675015	17.4023	0.000773231	0.19399
Gm14292	0.228733	36.779	3.21e-06	0.00481655
Gzma	4.33977	36.3917	3.47e-06	0.00492465
Nos2	5.7862	37.6415	2.71e-06	0.00430725
AI467606	2.59392	52.1562	2.12e-07	0.000617518
H2-DMb1	4.74666	140.556	2.2e-11	1.15e-06
Prodh2	6.97586	16.7632	0.000500664	0.151817
Ccl5	3.35204	58.4571	8.17e-08	0.000329578
Gata4	3.84012	22.3382	8.81e-05	0.0476402
Gimd1	2.78057	18.8879	0.000229298	0.0947146
Barx2	2.36176	64.536	3.49e-08	0.000167575
Gml2	-1.42573	20.8075	0.000349361	0.125528
Gm9825	1.53486	23.3129	6.82e-05	0.0411423
Mcpt1	2.20269	36.2549	7.8e-06	0.00805387
Cd177	3.75849	96.5701	8.79e-10	1.54e-05
Ighv1-39	3.83504	19.3694	0.000199646	0.0844616
Mcpt2	1.08679	40.0365	1.71e-06	0.00298806
Plet1	2.44008	43.6109	8.87e-07	0.00193904
Igkv6-25	2.60252	15.8464	0.000573476	0.163497
Ubd	3.06531	28.344	1.98e-05	0.0157099
Ms4a2	-1.78599	16.3426	0.000491233	0.149823
Ighv1-19	2.37689	26.5632	3.02e-05	0.0222955
Hmga1-rs1	2.22781	38.9433	2.1e-06	0.00348702
Ighv1-34	-0.151906	17.0066	0.000554291	0.159714
Igkv8-21	2.47418	23.3098	6.82e-05	0.0411423
Ighv1-58	0.242003	29.0118	3.13e-05	0.0228304
Gm15487	3.43444	35.8139	3.9e-06	0.00524762
Igkv12-46	3.38687	21.8438	0.00010054	0.0517079
Ceacam10	3.07091	160.846	7.49e-11	1.96e-06
Ighv1-82	3.81551	32.4776	7.83e-06	0.00805387
Mcpt9	-1.6408	23.4364	0.000199402	0.0844616
Plb1	2.62347	20.2225	0.000156851	0.0697307
Igkv6-23	4.86664	67.611	2.32e-08	0.000152018
Ighv14-4	2.4416	15.2426	0.000694419	0.182143
Ighv5-16	3.2682	17.9407	0.000302632	0.116734
AC116503.1 (Apoa1)	-1.17565	24.8318	7.74e-05	0.0433709
Igkv12-89	-0.422943	22.567	8.29e-05	0.0457787
Ighv1-59	3.16865	17.219	0.00037566	0.130508
Il17a	-2.00801	25.7678	0.000316569	0.118621
Igkv12-98	0.909543	21.1136	0.000122574	0.0589918
Igkv19-93	5.35908	64.8571	3.34e-08	0.000167575
Ighv14-1	1.91886	19.1685	0.000308468	0.11726
