# Supplementary material for: Gut Antibody Deficiency in a Mouse Model of CVID Results in Spontaneous Development of a Gluten-Sensitive Enteropathy
Source: Front Immunol. 2019 Oct 23;10:2484. doi: 10.3389/fimmu.2019.02484 (PMC6820504; doi:10.3389/fimmu.2019.02484)
Supplement: Supplementary Table 5 — Differentially enriched OTUs in metronidazole-treated mice. [file Table_5.xlsx]

## Sheet: Antibiotic Fecal DSFDR
otuid	taxonomy	reject	F-stat	raw p
5292f29cab69c370997bcb039ef68d64	k__Bacteria; p__Bacteroidetes; c__Bacteroidia; o__Bacteroidales; f__Bacteroidaceae; g__Bacteroides; s__	TRUE	-14	0.000999001
daae43be6cf06991f62a085ba8bff3b6	k__Bacteria; p__Bacteroidetes; c__Bacteroidia; o__Bacteroidales; f__S24-7; g__; s__	TRUE	-14	0.000999001
129500150cad877075ed12b0c9424282	k__Bacteria; p__Bacteroidetes; c__Bacteroidia; o__Bacteroidales; f__S24-7; g__; s__	TRUE	-14	0.000999001
938fbbe51af86d1d7ebd6817a0f0bd24	k__Bacteria; p__Bacteroidetes; c__Bacteroidia; o__Bacteroidales; f__Bacteroidaceae; g__Bacteroides; s__acidifaciens	TRUE	-14	0.000999001
edc1dfcd54e37069be79c20ae7bfd68f	k__Bacteria; p__Bacteroidetes; c__Bacteroidia; o__Bacteroidales; f__S24-7; g__; s__	TRUE	-14	0.000999001
1930d2ae4018583d606e705beea31bd1	k__Bacteria; p__Bacteroidetes; c__Bacteroidia; o__Bacteroidales; f__S24-7; g__; s__	TRUE	-14	0.000999001
b9601452981d5393bd6c0ed100a35ff0	k__Bacteria; p__Bacteroidetes; c__Bacteroidia; o__Bacteroidales; f__S24-7; g__; s__	TRUE	-14	0.000999001
08a568a23077f42668f7b4b5e0ce437e	k__Bacteria; p__Bacteroidetes; c__Bacteroidia; o__Bacteroidales; f__S24-7; g__; s__	TRUE	-14	0.000999001
fdbff060c0adc3184b21540df9bbbee1	k__Bacteria; p__Bacteroidetes; c__Bacteroidia; o__Bacteroidales; f__Prevotellaceae; g__Prevotella; s__	TRUE	-14	0.000999001
5858157a5f3c4bdbc235927eae7ff303	k__Bacteria; p__Bacteroidetes; c__Bacteroidia; o__Bacteroidales; f__S24-7; g__; s__	TRUE	-14	0.000999001
e4597f1dce864c29882fa64f616d1a6c	k__Bacteria; p__Bacteroidetes; c__Bacteroidia; o__Bacteroidales; f__S24-7; g__; s__	TRUE	-14	0.000999001
bf7348b2028d96bee8686238f2bc5aa2	k__Bacteria; p__Bacteroidetes; c__Bacteroidia; o__Bacteroidales; f__; g__; s__	TRUE	-14	0.000999001
a69c0a328e1b282389062478c5d49c3a	k__Bacteria; p__Bacteroidetes; c__Bacteroidia; o__Bacteroidales; f__S24-7; g__; s__	TRUE	-14	0.000999001
2255c4f0f1d9b88ecdf914665b573ce4	k__Bacteria; p__Bacteroidetes; c__Bacteroidia; o__Bacteroidales; f__Rikenellaceae; g__; s__	TRUE	-14	0.000999001
0ebb2cf4a2017aeaefadf9ae5062eb62	k__Bacteria; p__Bacteroidetes; c__Bacteroidia; o__Bacteroidales; f__S24-7; g__; s__	TRUE	-14	0.000999001
ea9c1edfdf60a0a532f516b20689e41b	k__Bacteria; p__Bacteroidetes; c__Bacteroidia; o__Bacteroidales; f__S24-7; g__; s__	TRUE	-14	0.000999001
54a43d2113c13203e813d22b17f3f370	k__Bacteria; p__Bacteroidetes; c__Bacteroidia; o__Bacteroidales; f__[Odoribacteraceae]; g__Odoribacter; s__	TRUE	-14	0.000999001
cb1abf418422e26cfb437c2a36fa1ee9	k__Bacteria; p__Bacteroidetes; c__Bacteroidia; o__Bacteroidales; f__S24-7; g__; s__	TRUE	-14	0.000999001
350fb0a153502ce2dd4fa0cf051d3fbb	k__Bacteria; p__Bacteroidetes; c__Bacteroidia; o__Bacteroidales; f__S24-7; g__; s__	TRUE	-14	0.000999001
924668f542df9de35c2226e4a6cf09bd	k__Bacteria; p__Firmicutes; c__Clostridia; o__Clostridiales; f__Lachnospiraceae	TRUE	-14	0.000999001
75c7e84b89affffcf99b13b1781a6b1b	k__Bacteria; p__Bacteroidetes; c__Bacteroidia; o__Bacteroidales; f__S24-7; g__; s__	TRUE	-14	0.000999001
1f3fd62411d77829787c03e7d1e3dabf	k__Bacteria; p__Bacteroidetes; c__Bacteroidia; o__Bacteroidales; f__S24-7; g__; s__	TRUE	-14	0.000999001
45384af17f06f549e3357680f19001a1	k__Bacteria; p__Bacteroidetes; c__Bacteroidia; o__Bacteroidales; f__Rikenellaceae; g__AF12; s__	TRUE	-14	0.000999001
31217980cfdf305668ba9c8482a34e81	k__Bacteria; p__Firmicutes; c__Clostridia; o__Clostridiales; f__Lachnospiraceae; g__; s__	TRUE	-14	0.000999001
1eeda6a9e8ebf5b66a6506ec39ce3f2a	k__Bacteria; p__Bacteroidetes; c__Bacteroidia; o__Bacteroidales; f__Rikenellaceae; g__; s__	TRUE	-14	0.000999001
c5aad5ebe154556c8422b669638c0745	k__Bacteria; p__Firmicutes; c__Clostridia; o__Clostridiales; f__Ruminococcaceae; g__Oscillospira; s__	TRUE	-14	0.000999001
39f1b510d3d0f5a6d28609e5a26641a9	k__Bacteria; p__Bacteroidetes; c__Bacteroidia; o__Bacteroidales; f__S24-7; g__; s__	TRUE	-14	0.000999001
eb1d7f519ae360e6e68a2f1520785e5e	k__Bacteria; p__Bacteroidetes; c__Bacteroidia; o__Bacteroidales; f__Rikenellaceae; g__Alistipes; s__indistinctus	TRUE	-14	0.000999001
35f3ce6a0ee2829e6ccb193be3c4338b	k__Bacteria; p__Tenericutes; c__Mollicutes; o__Anaeroplasmatales; f__Anaeroplasmataceae; g__Anaeroplasma; s__	TRUE	-13.3	0.000999001
4feb426703234389503a7b994773d50c	k__Bacteria; p__Bacteroidetes; c__Bacteroidia; o__Bacteroidales; f__Rikenellaceae; g__; s__	TRUE	-13.3	0.000999001
6337b308d49ea78bc68f9100ca6c62b4	k__Bacteria; p__Firmicutes; c__Clostridia; o__Clostridiales; f__; g__; s__	TRUE	-13.3	0.000999001
ee766857ab5fc018ac26632146bc90e1	k__Bacteria; p__Firmicutes; c__Clostridia; o__Clostridiales; f__Ruminococcaceae; g__Oscillospira; s__	TRUE	-13.3	0.000999001
d084b32d5ad7ee012fef1f2de8889355	k__Bacteria; p__Firmicutes; c__Clostridia; o__Clostridiales; f__Lachnospiraceae; g__Anaerostipes; s__	TRUE	-13.3	0.000999001
e046e29a358f4e382dccc33ca22f61ad	k__Bacteria; p__Firmicutes; c__Clostridia; o__Clostridiales	TRUE	-13.3	0.000999001
f1b5d72cafaaea7b61c531cb90452d9c	k__Bacteria; p__Firmicutes; c__Clostridia; o__Clostridiales; f__Dehalobacteriaceae; g__Dehalobacterium; s__	TRUE	-13.3	0.000999001
9a13cbb8e1b12468bf22d6a05aafb0c0	k__Bacteria; p__Bacteroidetes; c__Bacteroidia; o__Bacteroidales; f__Rikenellaceae; g__; s__	TRUE	-12.6	0.000999001
bf34422106e5974ddf75216e2c05273c	k__Bacteria; p__Firmicutes; c__Clostridia; o__Clostridiales; f__Ruminococcaceae; g__Oscillospira; s__	TRUE	-12.6	0.000999001
ce78414357068359ddae6a47b6592a08	k__Bacteria; p__Firmicutes; c__Clostridia; o__Clostridiales; f__Ruminococcaceae; g__Oscillospira; s__	TRUE	-12.6	0.000999001
5a84cbca09090824be95118781802f82	k__Bacteria; p__Firmicutes; c__Clostridia; o__Clostridiales; f__Ruminococcaceae; g__Oscillospira; s__	TRUE	-12.6	0.000999001
bc9e113079c7849f78dc82597208e15e	k__Bacteria; p__Bacteroidetes; c__Bacteroidia; o__Bacteroidales; f__S24-7; g__; s__	TRUE	-12.6	0.000999001
2cf0267a31dc6f1b8ee65c913b8f6e4d	k__Bacteria; p__Firmicutes; c__Clostridia; o__Clostridiales; f__; g__; s__	TRUE	-12.6	0.000999001
851bd80d021dcf4e9f3f11e95310927c	k__Bacteria; p__Firmicutes; c__Clostridia; o__Clostridiales; f__Ruminococcaceae; g__Oscillospira; s__	TRUE	-12.6	0.000999001
234166274fbb22e38900a26eb84ece58	k__Bacteria; p__Bacteroidetes; c__Bacteroidia; o__Bacteroidales; f__S24-7; g__; s__	TRUE	-12.6	0.000999001
1dacfff5549a7d2494f6a935ea1fb7e8	k__Bacteria; p__Proteobacteria; c__Deltaproteobacteria; o__Desulfovibrionales; f__Desulfovibrionaceae; g__Desulfovibrio; s__C21_c20	TRUE	-12.425	0.000999001
8da18b476b64f6f053647455b6890f80	k__Bacteria; p__Firmicutes; c__Clostridia; o__Clostridiales; f__Ruminococcaceae; g__Oscillospira; s__	TRUE	-11.9	0.000999001
e24e7b9b383a4e46a7761d21ddd703aa	k__Bacteria; p__Firmicutes; c__Clostridia; o__Clostridiales; f__; g__; s__	TRUE	-11.9	0.000999001
960aceada5d86b21b6f3c6a38d14822d	k__Bacteria; p__Bacteroidetes; c__Bacteroidia; o__Bacteroidales; f__S24-7; g__; s__	TRUE	-11.9	0.000999001
85c902d02faa7542bbb97dc6bae04808	k__Bacteria; p__Firmicutes; c__Clostridia; o__Clostridiales; f__Christensenellaceae; g__; s__	TRUE	-11.9	0.000999001
c130ff4bc4f4b06b3e42f5c64b6ee6a0	k__Bacteria; p__Bacteroidetes; c__Bacteroidia; o__Bacteroidales; f__S24-7; g__; s__	TRUE	-11.9	0.000999001
958d78a02bef69a795806f97adb117ea	k__Bacteria; p__Firmicutes; c__Clostridia; o__Clostridiales; f__Ruminococcaceae; g__Oscillospira; s__	TRUE	-11.9	0.001998
f3e9d78daeea42d345080748e31ae3dd	k__Bacteria; p__Firmicutes; c__Clostridia; o__Clostridiales; f__Ruminococcaceae; g__Oscillospira; s__	TRUE	-11.9	0.000999001
2c545231aacaf1d8c6b3f8f8930d4363	k__Bacteria; p__Proteobacteria; c__Deltaproteobacteria; o__Desulfovibrionales; f__Desulfovibrionaceae; g__Bilophila; s__	TRUE	-11.9	0.000999001
e5ee1d85ad16f8c94333754ffe9430ff	k__Bacteria; p__Firmicutes; c__Clostridia; o__Clostridiales; f__; g__; s__	TRUE	-11.9	0.001998
7712366f5c76f58cb61bec338e9e4e30	k__Bacteria; p__Firmicutes; c__Clostridia; o__Clostridiales; f__Ruminococcaceae; g__; s__	TRUE	-11.9	0.000999001
721bbde09abf2f51fc7d8caeab5b22f1	k__Bacteria; p__Firmicutes; c__Clostridia; o__Clostridiales; f__Clostridiaceae	TRUE	-11.2	0.000999001
924ab5cb47309a83e71d60320378d194	k__Bacteria; p__Firmicutes; c__Clostridia; o__Clostridiales; f__Ruminococcaceae; g__Oscillospira; s__	TRUE	-11.2	0.001998
0570b4a067b34904d37cb5ddc848b221	k__Bacteria; p__Firmicutes; c__Clostridia; o__Clostridiales; f__Lachnospiraceae; g__; s__	TRUE	-11.2	0.000999001
5f1f6453ad88dc836876671d27f97f58	k__Bacteria; p__Firmicutes; c__Clostridia; o__Clostridiales; f__; g__; s__	TRUE	-11.2	0.000999001
48120f2d28136884787660eb4953652a	k__Bacteria; p__Firmicutes; c__Clostridia; o__Clostridiales; f__Ruminococcaceae; g__Oscillospira; s__	TRUE	-11.2	0.002997
1c281deaf71c6d702d1ddadfa953eac6	k__Bacteria; p__Firmicutes; c__Clostridia; o__Clostridiales; f__; g__; s__	TRUE	-11.2	0.000999001
13e989ff228f2963c19753d7fdf9f93d	k__Bacteria; p__Bacteroidetes; c__Bacteroidia; o__Bacteroidales; f__S24-7; g__; s__	TRUE	-10.5	0.002997
b155d97b79acc3086ce118451afa0124	k__Bacteria; p__Firmicutes; c__Clostridia; o__Clostridiales; f__Lachnospiraceae; g__; s__	TRUE	-10.5	0.001998
3468e2a610f30cb3f84ce4c71fc13e77	k__Bacteria; p__Firmicutes; c__Clostridia; o__Clostridiales	TRUE	-10.5	0.002997
898eb92ef2d1ef893f7d0c383527b44d	k__Bacteria; p__Firmicutes; c__Clostridia; o__Clostridiales; f__Lachnospiraceae; g__[Ruminococcus]; s__gnavus	TRUE	-10.5	0.002997
85ad3838de9cd515fe87a67ecc1e8637	k__Bacteria; p__Firmicutes; c__Clostridia; o__Clostridiales; f__Ruminococcaceae; g__Ruminococcus; s__	TRUE	-10.5	0.001998
389baca2895da43bd2e159efb7e006fe	k__Bacteria; p__Firmicutes; c__Clostridia; o__Clostridiales; f__Lachnospiraceae; g__; s__	TRUE	-10.5	0.001998
65b43ef12cd01434a8f7c309eccd229b	k__Bacteria; p__Firmicutes; c__Clostridia; o__Clostridiales; f__Ruminococcaceae; g__Oscillospira; s__	TRUE	-10.5	0.002997
20ac30224f0d6923615fbc03ac84563f	k__Bacteria; p__Firmicutes; c__Clostridia; o__Clostridiales; f__Ruminococcaceae; g__Oscillospira; s__	TRUE	-9.8	0.002997
ad235b65ccb597f05a96b06c0ad90eee	k__Bacteria; p__Bacteroidetes; c__Bacteroidia; o__Bacteroidales; f__Rikenellaceae; g__; s__	TRUE	-9.8	0.000999001
3cec387e3e89982bf989b857f7c296d1	k__Bacteria; p__Firmicutes; c__Clostridia; o__Clostridiales; f__Lachnospiraceae	TRUE	-9.8	0.001998
d06a285ea63bd5cc53a4b0e46d0cdd72	k__Bacteria; p__Firmicutes; c__Clostridia; o__Clostridiales; f__Ruminococcaceae; g__Oscillospira; s__	TRUE	-9.8	0.000999001
36d9f553b6f26520e7a6f8671cdde1f5	k__Bacteria; p__Firmicutes; c__Clostridia; o__Clostridiales; f__; g__; s__	TRUE	-9.8	0.002997
fcc58885c1a8654bf710ef3670e09067	k__Bacteria; p__Firmicutes; c__Clostridia; o__Clostridiales; f__; g__; s__	TRUE	-9.8	0.001998
5eaeab6fa2a8efe96eac7a0712c65080	k__Bacteria; p__Firmicutes; c__Clostridia; o__Clostridiales; f__; g__; s__	TRUE	-9.8	0.00599401
e04cb8c96d35fee0e181a15fc4511d0c	k__Bacteria; p__Firmicutes; c__Clostridia; o__Clostridiales; f__Lachnospiraceae; g__; s__	TRUE	-9.8	0.004995
50c77a7d7927650d7b1a093e9d2c62de	k__Bacteria; p__Firmicutes; c__Clostridia; o__Clostridiales; f__; g__; s__	TRUE	-9.8	0.002997
d23bbe506e4ded19e9dd017b65275bab	k__Bacteria; p__Firmicutes; c__Clostridia; o__Clostridiales; f__Christensenellaceae; g__; s__	TRUE	-9.8	0.002997
1970af775bfecdd2ca50180b69989ee0	k__Bacteria; p__Firmicutes; c__Clostridia; o__Clostridiales; f__Lachnospiraceae; g__Coprococcus; s__	TRUE	-9.8	0.001998
5999c79b4a0c61c19a9cf4cc497f1514	k__Bacteria; p__Firmicutes; c__Clostridia; o__Clostridiales	TRUE	-9.8	0.002997
303a7154d796227f169b54201738c2ac	k__Bacteria; p__Firmicutes; c__Clostridia; o__Clostridiales; f__Ruminococcaceae; g__Ruminococcus; s__	TRUE	-9.8	0.004995
727992952afbbf55406b97e29855c9c2	k__Bacteria; p__Actinobacteria; c__Coriobacteriia; o__Coriobacteriales; f__Coriobacteriaceae; g__Adlercreutzia; s__	TRUE	-9.5375	0.002997
40b8234c22d573af32ea02b1db614b02	k__Bacteria; p__Bacteroidetes; c__Bacteroidia; o__Bacteroidales; f__Bacteroidaceae; g__Bacteroides; s__acidifaciens	TRUE	-9.1	0.003996
35b8c10c192360a7cdad628a185e99e5	k__Bacteria; p__Firmicutes; c__Clostridia; o__Clostridiales; f__; g__; s__	TRUE	-9.1	0.003996
65d43491988bfe557da4d86a5ba25dae	k__Bacteria; p__Firmicutes; c__Bacilli; o__Bacillales; f__Staphylococcaceae; g__Staphylococcus	TRUE	-9.1	0.004995
401e9cda8dd173db76e03cfe30f2274e	k__Bacteria; p__Firmicutes; c__Clostridia; o__Clostridiales; f__Ruminococcaceae; g__Oscillospira; s__	TRUE	-9.1	0.00799201
b3b9843bbbe0fbf712a588255088fd4c	k__Bacteria; p__Firmicutes; c__Clostridia; o__Clostridiales; f__Lachnospiraceae; g__Dorea; s__	TRUE	-9.1	0.00699301
1b8b05450295587f422ed8aa31156202	k__Bacteria; p__Proteobacteria; c__Alphaproteobacteria; o__RF32; f__; g__; s__	TRUE	-9.1	0.002997
ee92daa238d9b91f85aef29b32ee15c0	k__Bacteria; p__Firmicutes; c__Clostridia; o__Clostridiales; f__Ruminococcaceae; g__; s__	TRUE	-9.1	0.002997
ecb3759e804e8c86d9fb0de817207fe9	k__Bacteria; p__Firmicutes; c__Clostridia; o__Clostridiales; f__Ruminococcaceae; g__Oscillospira; s__	TRUE	-8.4	0.010989
4e1bda045e6ba843353281138c649093	k__Bacteria; p__Firmicutes; c__Clostridia; o__Clostridiales	TRUE	-8.4	0.00799201
223141ee97781bbede60bb494d599448	k__Bacteria; p__Firmicutes; c__Clostridia; o__Clostridiales; f__Lachnospiraceae; g__Coprococcus; s__	TRUE	-8.4	0.004995
08eedcaf8f982611c4982038139f6271	k__Bacteria; p__Firmicutes; c__Clostridia; o__Clostridiales; f__; g__; s__	TRUE	-8.4	0.00899101
e1d34bfaee639f5be81d28b8b33c5e2f	k__Bacteria; p__Firmicutes; c__Clostridia; o__Clostridiales; f__; g__; s__	TRUE	-8.4	0.00899101
6a8118b17d1d40cf877db24449ceb616	k__Bacteria; p__Firmicutes; c__Clostridia; o__Clostridiales; f__Ruminococcaceae; g__Oscillospira; s__	TRUE	-8.4	0.00699301
d6eda88bd8370a52076b0dafde12249a	k__Bacteria; p__Firmicutes; c__Clostridia; o__Clostridiales; f__Lachnospiraceae; g__; s__	TRUE	-8.4	0.00699301
62669fe8cbcac323242a062e3c6a3386	k__Bacteria; p__Firmicutes; c__Clostridia; o__Clostridiales; f__Lachnospiraceae; g__; s__	TRUE	-8.4	0.00899101
28f40d53329712ce4db640453b55ec03	k__Bacteria; p__Firmicutes; c__Clostridia; o__Clostridiales; f__; g__; s__	TRUE	-8.4	0.012987
4ac5de6617d5b4d5201a8d2d98c785e7	k__Bacteria; p__Firmicutes; c__Clostridia; o__Clostridiales; f__Ruminococcaceae; g__; s__	TRUE	-8.4	0.00799201
3abae39e94cf51920aec2b9fb42b53a9	k__Bacteria; p__Firmicutes; c__Clostridia; o__Clostridiales; f__[Mogibacteriaceae]; g__; s__	TRUE	-8.4	0.011988
99ee92e36a3bfda54437f2370facd8c8	k__Bacteria; p__Firmicutes; c__Clostridia; o__Clostridiales; f__Ruminococcaceae; g__Butyricicoccus; s__pullicaecorum	TRUE	-8.4	0.00999001
e238c6f976254aa34d2106b20782549a	k__Bacteria; p__Firmicutes; c__Clostridia; o__Clostridiales; f__Lachnospiraceae; g__; s__	TRUE	-8.4	0.00799201
667e2095050a61e299876d8b5b13a0fc	k__Bacteria; p__Firmicutes; c__Clostridia; o__Clostridiales; f__Ruminococcaceae; g__; s__	TRUE	-8.4	0.012987
7aed90fb085e16c3c98bfa68130096d0	k__Bacteria; p__Firmicutes; c__Clostridia; o__Clostridiales; f__Ruminococcaceae; g__; s__	TRUE	-8.4	0.010989
f7428585b7cf8d65f206036a5852adab	k__Bacteria; p__Firmicutes; c__Clostridia; o__Clostridiales; f__; g__; s__	TRUE	-7.7	0.01998
5a483930ae687501d239547148452dec	k__Bacteria; p__Firmicutes; c__Clostridia; o__Clostridiales; f__Lachnospiraceae	TRUE	-7.7	0.017982
7d02f99e2ea00512b055a4e70f84c18b	k__Bacteria; p__Bacteroidetes; c__Bacteroidia; o__Bacteroidales; f__[Odoribacteraceae]; g__Odoribacter; s__	TRUE	-7.7	0.010989
185fd5fa18cb1cc8b0fa2bacf60af299	k__Bacteria; p__Firmicutes; c__Clostridia; o__Clostridiales	TRUE	-7.7	0.01998
e5d55481f7455ae8a4620451dc7ac39a	k__Bacteria; p__Firmicutes; c__Clostridia; o__Clostridiales; f__Ruminococcaceae; g__Ruminococcus; s__	TRUE	-7.7	0.01998
a6bed81ae136bbcaf60c91d83befaa68	k__Bacteria; p__Firmicutes; c__Clostridia; o__Clostridiales; f__Ruminococcaceae; g__Ruminococcus; s__	TRUE	-7.7	0.010989
975aa5c886989b5d915be8945a42cb54	k__Bacteria; p__Firmicutes; c__Clostridia; o__Clostridiales; f__Lachnospiraceae; g__; s__	TRUE	-7.7	0.018981
f54447ae705d557e2c2b3777fbdd56f0	k__Bacteria; p__Firmicutes; c__Clostridia; o__Clostridiales; f__Lachnospiraceae; g__; s__	TRUE	-7.7	0.012987
c803726dac1aad6846d209e915cea275	k__Bacteria; p__Firmicutes; c__Clostridia; o__Clostridiales; f__Ruminococcaceae; g__Oscillospira; s__	TRUE	-7.7	0.020979
b9ed1a2c86edb972db7742981e6901da	k__Bacteria; p__Firmicutes; c__Clostridia; o__Clostridiales; f__Ruminococcaceae; g__Ruminococcus; s__	TRUE	-7.7	0.020979
deb6cb498b1f0a2e2098d8698813c54b	k__Bacteria; p__Firmicutes; c__Clostridia; o__Clostridiales; f__Lachnospiraceae	TRUE	-7.7	0.014985
dc6238760f7fb47db3501252a3751840	k__Bacteria; p__Tenericutes; c__Mollicutes; o__RF39; f__; g__; s__	TRUE	-7.7	0.012987
b72909635060381035aa822951ccee03	k__Bacteria; p__Firmicutes; c__Clostridia; o__Clostridiales; f__; g__; s__	TRUE	-7.7	0.020979
c674c60be5fdee49a7f9a7400628516b	k__Bacteria; p__Firmicutes; c__Clostridia; o__Clostridiales; f__Ruminococcaceae; g__; s__	TRUE	-7.7	0.017982
19bb6fdfb210eda549aee95a652e0fdf	k__Bacteria; p__Bacteroidetes; c__Bacteroidia; o__Bacteroidales; f__S24-7; g__; s__	TRUE	-7	0.023976
b8455681fc92d051fdd023aa62417fb3	k__Bacteria; p__Firmicutes; c__Clostridia; o__Clostridiales	TRUE	-7	0.026973
44133ba0a919858947f24b2d9559dff6	k__Bacteria; p__Firmicutes; c__Clostridia; o__Clostridiales; f__; g__; s__	TRUE	-7	0.022977
1841ceeb252a3e471065c84c01175567	k__Bacteria; p__Firmicutes; c__Clostridia; o__Clostridiales; f__; g__; s__	TRUE	-7	0.024975
03d1db1ccc574034f8242e94d57eca3b	k__Bacteria; p__Firmicutes; c__Clostridia; o__Clostridiales	TRUE	-7	0.023976
bf5f9d8270688749d52cb3dfea76b096	k__Bacteria; p__Firmicutes; c__Clostridia; o__Clostridiales; f__Lachnospiraceae	TRUE	-7	0.021978
c8e34bb10306cd8cc72e42eb1313b7c8	k__Bacteria; p__Firmicutes; c__Clostridia; o__Clostridiales; f__; g__; s__	TRUE	-7	0.016983
b9de16cd785e84d491d972888c61088c	k__Bacteria; p__Firmicutes; c__Clostridia; o__Clostridiales	TRUE	-7	0.026973
62e673b67a190b6df643908c3158b041	k__Bacteria; p__Firmicutes; c__Erysipelotrichi; o__Erysipelotrichales; f__Erysipelotrichaceae; g__; s__	TRUE	7	0.003996
a9b24370bdb02a8ee91855de7b8b2813	k__Bacteria; p__Actinobacteria; c__Actinobacteria; o__Bifidobacteriales; f__Bifidobacteriaceae; g__Bifidobacterium; s__pseudolongum	TRUE	11.2	0.000999001
33ea9f7df7a02a6f06fb9700ed440401	k__Bacteria; p__Bacteroidetes; c__Bacteroidia; o__Bacteroidales; f__S24-7; g__; s__	TRUE	11.55	0.000999001
25773d17c98ca4f1cbab85bb7a20ee07	k__Bacteria; p__Firmicutes; c__Erysipelotrichi; o__Erysipelotrichales; f__Erysipelotrichaceae; g__; s__	TRUE	12.25	0.000999001
d2d480b667c0d25176b7ad8e933c0ae7	k__Bacteria; p__Firmicutes; c__Erysipelotrichi; o__Erysipelotrichales; f__Erysipelotrichaceae; g__; s__	TRUE	12.425	0.000999001
7b28c20e72c6c95b3e604f0849245770	k__Bacteria; p__Verrucomicrobia; c__Verrucomicrobiae; o__Verrucomicrobiales; f__Verrucomicrobiaceae; g__Akkermansia; s__muciniphila	TRUE	12.6	0.000999001
0df6c802966e8670279671824da4f10a	k__Bacteria; p__Firmicutes; c__Bacilli; o__Lactobacillales; f__Lactobacillaceae; g__Lactobacillus; s__	TRUE	12.6	0.000999001
2eb2fe0471e37d54b5e1c47660220ad6	k__Bacteria; p__Bacteroidetes; c__Bacteroidia; o__Bacteroidales; f__S24-7; g__; s__	TRUE	14	0.000999001
72e530a4206f2e4804d502f4dfca8387	k__Bacteria; p__Bacteroidetes; c__Bacteroidia; o__Bacteroidales; f__S24-7; g__; s__	TRUE	14	0.000999001
7421a0056850e30172e2c541c9215c11	k__Bacteria; p__Proteobacteria; c__Betaproteobacteria; o__Burkholderiales; f__Alcaligenaceae; g__Sutterella; s__	TRUE	14	0.000999001
e4ef1c7b616eb842c0ff7a327e83bd76	k__Bacteria; p__Bacteroidetes; c__Bacteroidia; o__Bacteroidales; f__Porphyromonadaceae; g__Parabacteroides	TRUE	14	0.000999001
11bd305099dce16ecd99f2cb50aa2e40	k__Bacteria; p__Bacteroidetes; c__Bacteroidia; o__Bacteroidales; f__S24-7; g__; s__	TRUE	14	0.000999001
01b2feeacd8a67179dab156bd6c90798	k__Bacteria; p__Bacteroidetes; c__Bacteroidia; o__Bacteroidales; f__S24-7; g__; s__	TRUE	14	0.000999001
569653b1659271a290facfcedd0de061	k__Bacteria; p__Firmicutes; c__Bacilli; o__Lactobacillales; f__Enterococcaceae; g__Enterococcus	TRUE	14	0.000999001
